# Supplementary material for: Lewis Acid-Induced Dinitrogen Cleavage in an Anionic Side-on End-on Bound Dinitrogen Diniobium Hydride Complex
Source: Molecules. 2022 Aug 29;27(17):5553. doi: 10.3390/molecules27175553 (PMC9457992; doi:10.3390/molecules27175553)
Supplement: Supplementary file 1 [file molecules-27-05553-s001.zip]

Archive with 1 entries (1 files):
- molecules-1884863-supplementary.pdf
